# Supplementary material for: LBH589 reduces oxidized mitochondrial DNA and suppresses NLRP3 inflammasome activation to relieve pulmonary inflammation
Source: PLoS One. 2025 Aug 4;20(8):e0328522. doi: 10.1371/journal.pone.0328522 (PMC12321101; doi:10.1371/journal.pone.0328522)
Supplement: S2 Raw Data — (XLSX) [file pone.0328522.s006.xlsx]

## Sheet: Figure_1
Figure_1A										Figure_1D
		LPS										LPS
	Ctrl	LBH0	LBH25	LBH50	LBH100	(nM)					Ctrl	LBH0	LBH25	LBH50	LBH100	(nM)
IL-6 (pg/mL)	7.50906	232.729	9.13006	8.39392	7.21375					Il-6 mRNA (fold)	1	6338.83	196.72	93.7015	32.8996
	7.06602	182.557	9.86512	8.90933	8.17286						1	5996.9	142.025	44.9422	37.7918
	14.7649	235.449	9.79166	7.87795	8.32024						1	7434.4	165.421	36.5044	32.6724
Mean	9.78	216.9	9.596	8.394	7.902					Mean	1	6590	168.1	58.38	34.45
Std. Deviation	4.323	29.78	0.4049	0.5157	0.6008					Std. Deviation	0	751	27.44	30.88	2.892
Std. Error of Mean	2.496	17.2	0.2337	0.2977	0.3469					Std. Error of Mean	0	433.6	15.84	17.83	1.67
Figure_1B										Figure_1E
		LPS+ATP										LPS
	Ctrl	LBH0	LBH25	LBH50	LBH100	(nM)					Ctrl	LBH0	LBH25	LBH50	LBH100	(nM)
IL-1β (pg/mL)	8.62401	244.288	54.6846	60.9132	56.0107					Il-1β mRNA (fold)	1	5595.3	1209.34	1009.9	1287.18
	14.8034	251.813	116.936	108.542	47.5129						1	7383.04	2856.43	2076.59	2134.97
	9.17532	239.687	109.487	64.2231	35.7685						1	8023.41	1468.37	1418.35	1606.83
Mean	10.87	245.3	93.7	77.89	46.43					Mean	1	7001	1845	1502	1676
Std. Deviation	3.42	6.121	34	26.59	10.16					Std. Deviation	0	1258	885.7	538.2	428.1
Std. Error of Mean	1.974	3.534	19.63	15.35	5.868					Std. Error of Mean	0	726.6	511.4	310.7	247.2
Figure_1C										Figure_1F
		LPS+ATP										LPS
	Ctrl	LBH0	LBH25	LBH50	LBH100	(nM)					Ctrl	LBH0	LBH25	LBH50	LBH100	(nM)
IL-18 (pg/mL)	43.7817	109.252	74.8521	42.7782	41.9696					Il-18 mRNA (fold)	1	4.02782	2.02792	1.86607	1.97246
	42.1285	142.159	76.2621	56.5953	67.5335						1	5.65685	2.15846	3.09513	2.44528
	40.0073	98.651	69.0568	47.8036	43.3466						1	6.06287	2.49666	2.54912	2.15846
Mean	41.97	116.7	73.39	49.06	50.95					Mean	1	5.249	2.228	2.503	2.192
Std. Deviation	1.892	22.69	3.819	6.994	14.38					Std. Deviation	0	1.077	0.2419	0.6158	0.2382
Std. Error of Mean	1.092	13.1	2.205	4.038	8.301					Std. Error of Mean	0	0.6218	0.1397	0.3555	0.1375
Figure_1H
		LPS
	Ctrl	LBH0	LBH25	LBH50	LBH100	(nM)
Relative rate of p-p65/total p65（%）	1	1.44231	1.29182	1.10034	1.03171
	1	1.35878	1.06761	1.02451	0.849192
	1	1.44722	1.23167	1.16084	1.07787
Mean	1	1.416	1.197	1.095	0.9863
Std. Deviation	0	0.04971	0.116	0.06831	0.1209
Std. Error of Mean	0	0.0287	0.067	0.03944	0.06982
Figure_1I
	Ctrl			Mean	Std. Deviation	Std. Error of Mean
Ccl2 mRNA （fold）	1	1	1	1	0	0
Ccl3 mRNA （fold）	1	1	1	1	0	0
Ccl4 mRNA （fold）	1	1	1	1	0	0
	LPS
Ccl2 mRNA （fold）	9.64646	9.18959	8.28212	9.039	0.6945	0.4009
Ccl3 mRNA （fold）	27.6652	26.7228	27.0958	27.16	0.4746	0.274
Ccl4 mRNA （fold）	11.1579	7.88986	10.7034	9.917	1.77	1.022
	LPS+LBH25 (nM)
Ccl2 mRNA （fold）	3.605	3.29436	3.27161	3.39	0.1863	0.1075
Ccl3 mRNA （fold）	15.6707	13.4543	15.8895	15	1.347	0.7778
Ccl4 mRNA （fold）	7.01285	6.32033	5.24157	6.192	0.8926	0.5154
	LPS+LBH50 (nM)
Ccl2 mRNA （fold）	2.53151	2.28153	2.18859	2.334	0.1774	0.1024
Ccl3 mRNA （fold）	10.0561	9.44794	10.8528	10.12	0.7046	0.4068
Ccl4 mRNA （fold）	4	2.88786	3.78423	3.557	0.5898	0.3405
	LPS+LBH100 (nM)
Ccl2 mRNA （fold）	1.87905	2.77022	2.04202	2.23	0.4745	0.274
Ccl3 mRNA （fold）	11.3924	10.3388	10.8528	10.86	0.5268	0.3042
Ccl4 mRNA （fold）	3.97237	2.94854	3.5801	3.5	0.5166	0.2982

## Sheet: Figure_2
Figure_2B
		LPS+ATP
	Ctrl	LBH0	LBH25	LBH50	LBH100	(nM)
Relative rate of Caspase-1 p20/β-Actin (%)	0.171572	1	0.546828	0.373945	0.309808
	0.153917	1	0.571746	0.252276	0.146656
	0.0838362	1	0.324709	0.180114	0.234253
Mean	0.1364	1	0.4811	0.2688	0.2302
Std. Deviation	0.04641	0	0.136	0.09796	0.08165
Std. Error of Mean	0.02679	0	0.07852	0.05656	0.04714
Figure_2C
		LPS+ATP
	Ctrl	LBH0	LBH25	LBH50	LBH100	(nM)
Relative rate of GSDMD/β-Actin (%)	0.00414676	1	0.672949	0.570131	0.321969
	0.00700955	1	0.365912	0.231745	0.197861
	0.084031	1	0.421817	0.213932	0.113702
Mean	0.03173	1	0.4869	0.3386	0.2112
Std. Deviation	0.04532	0	0.1635	0.2007	0.1048
Std. Error of Mean	0.02616	0	0.09442	0.1159	0.06049
Figure_2D
		LPS+ATP
	Ctrl	LBH0	LBH25	LBH50	LBH100	(nM)
Relative rate of NLRP3/β-Actin (%)	0.463488	1	0.603158	0.449325	0.434543
	0.392979	1	0.724755	0.487704	0.53833
	0.417088	1	0.711098	0.617704	0.484115
Mean	0.4245	1	0.6797	0.5182	0.4857
Std. Deviation	0.03584	0	0.06661	0.08825	0.05191
Std. Error of Mean	0.02069	0	0.03846	0.05095	0.02997
Figure_2E
		LPS+ATP
	Ctrl	LBH0	LBH25	LBH50	LBH100	(nM)
Relative rate of ASC/β-Actin (%)	1.31661	1	0.753419	0.606892	1.05253
	0.844597	1	0.841218	0.647827	0.58469
	0.945552	1	1.12598	1.04328	0.928379
Mean	1.036	1	0.9069	0.766	0.8552
Std. Deviation	0.2486	0	0.1948	0.241	0.2424
Std. Error of Mean	0.1435	0	0.1124	0.1391	0.1399

## Sheet: Figure_3
Figure_3A
LBH589 (nM)	Viable cells (%)			Mean	Std. Deviation	Std. Error of Mean
0	100	100	100	100	0	0
12.5	95.0127	97.1047	103.991	98.7	4.698	2.712
25	100.33	103.991	104.863	103.1	2.405	1.389
50	101.376	102.335	93.7052	99.14	4.73	2.731
100	97.9764	102.945	104.252	101.7	3.311	1.912
Figure_3B
		LPS+ATP
	Ctrl	LBH0	LBH25	LBH50	LBH100	(nM)
LDH release (%)	5.80183	33.279	24.1851	18.6767	12.3207
	7.11631	32.0873	24.1467	17.9475	13.2807
	4.15601	33.6893	25.7836	19.7585	10.5642
Mean	5.691	33.02	24.71	18.79	12.06
Std. Deviation	1.483	0.8322	0.9342	0.9112	1.378
Std. Error of Mean	0.8563	0.4805	0.5393	0.5261	0.7953
Figure_3D
		LPS+ATP
	Ctrl	LBH0	LBH25	LBH50	LBH100	(nM)
Cell death (% of PI-positive cells )	0	65.5	29.3	14	8.1
	0	51.9	15.6	17.2	14.3
	0	58.7	22.8	13	8.1
	1.22	62.7	26.3	22.2	11.6
	0	58	23.8	25.7	21.3
	0	61.5	31.5	30.9	10.3
Mean	0.2033	59.72	24.88	20.5	12.28
Std. Deviation	0.4981	4.703	5.603	7.035	4.995
Std. Error of Mean	0.2033	1.92	2.288	2.872	2.039

## Sheet: Figure_4
Figure_4B
		LPS+ATP
	Ctrl	LBH0	LBH100	(nM)
Cells with ASC speak (% )	0	18	1.35
	0	25.4	0
	0	20.5	2.5
	0	22.5	0
	0	18.8	2.32
	0	21.3	4.84
Mean	0	21.08	1.835
Std. Deviation	0	2.674	1.826
Std. Error of Mean	0	1.092	0.7456

## Sheet: Figure_5
Figure_5A
		LPS+ATP
	Ctrl	LBH0	LBH100	(nM)
mtROS (% )	0	54.3	13
	0	41.3	12
	0	32.4	11.4
	0	42.3	14.3
	0	52.6	10
	0	41.2	11.5
Mean	0	44.02	12.03
Std. Deviation	0	8.156	1.476
Std. Error of Mean	0	3.33	0.6026
Figure_5B
		LPS+ATP
	Ctrl	LBH0	LBH100	(nM)
ox-mtDNA+ cells (% )	0	7.69	7
	0	11.1	0
	1.89	11.5	2.56
	0	7.69	2.44
	1.72	8.7	3.23
	0	8.16	0
Mean	0.6017	9.14	2.538
Std. Deviation	0.9336	1.719	2.58
Std. Error of Mean	0.3812	0.7017	1.053
Figure_5C
		LPS+ATP
	Ctrl	LBH0	LBH25	LBH50	LBH100	(nM)
Cmpk2 mRNA (fold)	1	424.612	20.1122	9.12611	9.06307
	1	497.999	22.4711	13.5479	0.521233
	1	377.413	17.5087	8.1681	7.94474
Mean	1	433.3	20.03	10.28	5.843
Std. Deviation	0	60.77	2.482	2.87	4.643
Std. Error of Mean	0	35.08	1.433	1.657	2.68

## Sheet: Figure_6
Figure_6C
	Ctrl	LPS	LPS+LBH	LPS+DXMS
Lung Weight/Body Weight	0.005548	0.007478	0.00701	0.006611
	0.005539	0.007391	0.006578	0.007455
	0.005877	0.006745	0.007419	0.006833
	0.006433	0.007348	0.006435	0.00572
	0.006101	0.007198	0.006947	0.006534
	0.00574	0.008048	0.00675	0.007057
	0.0058	0.007352	0.007073	0.006656
	0.006025	0.008317	0.006923	0.007122
Mean	0.005883	0.007485	0.006892	0.006749
Std. Deviation	0.0002996	0.0004906	0.0003061	0.0005172
Std. Error of Mean	0.0001059	0.0001734	0.0001082	0.0001828
Figure_6D
	Ctrl	LPS	LPS+LBH	LPS+DXMS
IL-1β (pg/mg)	0.920966	5.28726	3.51765	3.49197
	1.43702	4.85862	4.57616	2.21356
	0.859455	6.07448	3.67345	2.297
	1.43061	3.01697	1.42758	4.26334
	0.605219	4.22664	1.95305	1.34416
	0.577853	2.38819	1.39593	2.41853
	0.498108	2.19071	1.19047	2.60907
	0.760804	4.44013	1.82656	4.21436
Mean	0.8863	4.06	2.445	2.856
Std. Deviation	0.3669	1.402	1.284	1.035
Std. Error of Mean	0.1297	0.4955	0.4539	0.3658
Figure_6E
	Ctrl	LPS	LPS+LBH	LPS+DXMS
IL-18 (pg/mg)	0.302826	1.701	1.35258	2.57725
	0.190199	3.7971	1.82353	0.867696
	0.0112417	2.04755	1.00626	1.75101
	0.0110702	2.17944	2.27054	1.17617
	0.0866923	1.79176	1.42709	1.24676
	0.0818717	2.66236	1.23916	1.71357
	0.201503	2.87067	0.922359	1.40803
	0.296564	2.02984	1.02861	2.00891
Mean	0.1477	2.385	1.384	1.594
Std. Deviation	0.1173	0.6978	0.4606	0.5392
Std. Error of Mean	0.04146	0.2467	0.1628	0.1906
Figure_6F
	Ctrl	LPS	LPS+LBH	LPS+DXMS
IL-6 (pg/mg)	0.704327	2.84778	0.472475	0.850454
	0.690036	2.25091	1.01625	0.751803
	1.11104	3.1896	1.12148	0.771863
	0.855499	2.34404	0.548815	0.664575
	0.723148	1.40035	0.90229	1.4273
	0.514981	1.85064	0.681006	0.785472
	0.414178	3.03026	1.00976	0.886484
	0.403834	1.36502	1.16011	0.519805
Mean	0.6771	2.285	0.864	0.8322
Std. Deviation	0.237	0.7084	0.2635	0.266
Std. Error of Mean	0.0838	0.2505	0.09316	0.09406

## Sheet: Figure_S1
Figure_S1A
		LPS
	Ctrl	LBH0	LBH25	LBH50	LBH100	(nM)
TNFα (pg/mL)	82.7808	2473.84	1429.17	2377.67	2009.4
	81.2398	2215.2	2495.33	1415.07	1621.37
	100.631	2086.61	2029.52	2495.33	1984.73
Mean	88.22	2259	1985	2096	1872
Std. Deviation	10.78	197.2	534.5	592.7	217.3
Std. Error of Mean	6.223	113.9	308.6	342.2	125.4
Figure_S1B
		LPS
	Ctrl	LBH0	LBH25	LBH50	LBH100	(nM)
Tnfα mRNA (fold)	1	5.27803	5.9794	3.83706	5.42642
	1	12.2101	7.4127	6.06287	8.28212
	1	6.06287	6.19026	4.02782	6.63456
Mean	1	7.85	6.527	4.643	6.781
Std. Deviation	0	3.796	0.7739	1.234	1.433
Std. Error of Mean	0	2.192	0.4468	0.7123	0.8276

## Sheet: Figure_S2
Figure_S2A								Figure_S2B
		LPS								LPS
	Ctrl	LBH0	LBH1	LBH2	LBH4	(µM)			Ctrl	LBH0	LBH1	LBH2	LBH4	(µM)
IL-6 (pg/mL)	0.816127	700.171	4.28997	4.07555	4.00018			TNFα (pg/mL)	4.06717	4226.22	2713.61	3078.58	2376.63
	0.566564	611.679	3.65059	4.1763	3.89013				3.6012	3343.51	3554.82	2770.05	3449.49
	0.80555	729.186	3.19439	4.10071	3.7875				5.01455	2367.32	3285.01	3140.44	3258.17
Mean	0.7294	680.3	3.712	4.118	3.893			Mean	4.228	3312	3184	2996	3028
Std. Deviation	0.1411	61.21	0.5503	0.05243	0.1064			Std. Deviation	0.7202	929.8	429.5	198.4	572.2
Std. Error of Mean	0.08148	35.34	0.3177	0.03027	0.06141			Std. Error of Mean	0.4158	536.8	248	114.6	330.4
Figure_S2C								Figure_S2D
		LPS+ATP								LPS+ATP
	Ctrl	LBH0	LBH1	LBH2	LBH4	(µM)			Ctrl	LBH0	LBH1	LBH2	LBH4	(µM)
IL-1β (pg/mL)	15.1204	235.093	231.956	181.371	133.654			IL-18 (pg/mL)	0.433033	7.38243	3.8291	0.561172	0.532702
	13.5093	217.879	187.826	176.473	120.464				0.287022	8.78494	4.45638	0.90969	0.525584
	9.96106	215.772	209.648	157.509	121.971				0	8.48607	3.61043	0.923906	0.575406
Mean	12.86	222.9	209.8	171.8	125.4			Mean	0.24	8.218	3.965	0.7983	0.5446
Std. Deviation	2.64	10.6	22.07	12.6	7.219			Std. Deviation	0.2203	0.7387	0.4391	0.2054	0.02695
Std. Error of Mean	1.524	6.119	12.74	7.276	4.168			Std. Error of Mean	0.1272	0.4265	0.2535	0.1186	0.01556
Figure_S2F
		LPS+ATP
	Ctrl	LBH0	LBH1	LBH2	LBH4	(µM)
LDH release (%)	1.36184	58.2819	43.6461	45.4988	29.7387
	1.06888	57.4466	51.8725	42.209	31.8606
	1.83294	55.8789	47.4109	43.5709	29.426
Mean	1.421	57.2	47.64	43.76	30.34
Std. Deviation	0.3855	1.22	4.118	1.653	1.325
Std. Error of Mean	0.2226	0.7043	2.378	0.9544	0.7648

## Sheet: Figure_S3
Figure_S3C
	Ctrl	LPS	LPS+LBH
Lung Weight/Body Weight	0.0063	0.0077	0.007
	0.0065	0.0079	0.007
	0.005911	0.0075	0.0069
	0.006538	0.0083	0.0076
	0.006608	0.008246	0.006532
	0.006727	0.0073	0.006826
	0.007174	0.007173	0.006962
	0.00569	0.007619	0.006742
Mean	0.006431	0.007717	0.006945
Std. Deviation	0.0004666	0.0004106	0.0003078
Std. Error of Mean	0.000165	0.0001452	0.0001088
Figure_S3D
	Ctrl	LPS	LPS+LBH
IL-1β (pg/mg)	25.4029	23.7956	15.0333
	27.1349	18.5181	25.8165
	11.1528	38.1157	23.4953
	9.99308	35.1779	13.1164
	11.9263	28.2708	21.7644
	10.279	59.2341	20.5734
	7.56745	34.6813	29.0092
	8.331	29.3413	20.8868
Mean	13.97	33.39	21.21
Std. Deviation	7.731	12.25	5.234
Std. Error of Mean	2.733	4.332	1.85
Figure_S3E
	Ctrl	LPS	LPS+LBH
IL-6 (pg/mg)	2.94455	4.5495	3.5606
	3.66131	4.43742	3.7531
	2.69752	8.74843	4.51209
	2.72688	4.43684	2.91727
	3.29545	9.4428	3.8155
	4.09787	3.35326	3.01986
	3.77695	10.3887	3.5381
	3.8389	5.80429	4.9925
Mean	3.38	6.395	3.764
Std. Deviation	0.5414	2.711	0.7005
Std. Error of Mean	0.1914	0.9585	0.2477
